# Supplementary material for: Evaluation of Commercial Corrosion Sensors for Real-Time Monitoring of Pipe Wall Thickness under Various Operational Conditions
Source: Sensors (Basel). 2022 Oct 6;22(19):7562. doi: 10.3390/s22197562 (PMC9571097; doi:10.3390/s22197562)
Supplement: Supplementary file 1 [file sensors-22-07562-s001.zip]

Archive with 1 entries (1 files):
- sensors-1927141-supplementary.pdf
